# Supplementary material for: Poly(hexamethylene guanidine): An Effective Compound in Tackling Persistent Bacterial Subpopulations
Source: Microorganisms. 2025 Aug 27;13(9):2002. doi: 10.3390/microorganisms13092002 (PMC12471952; doi:10.3390/microorganisms13092002)
Supplement: Supplementary file 1 [file microorganisms-13-02002-s001.zip]

Archive with 1 entries (1 files):
- microorganisms-3782080-supplementary.pdf
